# Supplementary material for: Cortex folding by combined progenitor expansion and adhesion-controlled neuronal migration
Source: Nat Commun. 2025 Aug 28;16:8048. doi: 10.1038/s41467-025-62858-9 (PMC12394721; doi:10.1038/s41467-025-62858-9)
Supplement: Supplementary file 3 — Supplementary Dataset 1 [file 41467_2025_62858_MOESM3_ESM.xlsx]

## Sheet: Sheet1
	Genotyping primers
	Name	Sequence (5’->3’)
	Cre forward	GCC TGC ATT ACC GGT CGA TGC AAC GA
	Cre reverse	GTG GCA GAT GGC GCG GCA ACA CCA TT
	FLRT1WT forward	CAG CGA GAT GGA TGA GTG CTT TGA
	FLRT1WT reverse	GCC AGC ATT CTG TTC CTG GTT GA
	FLRT1KO forward	TAG AGG ATC AGC TTG GGC TGC AGG TCG AGG
	FLRT1KO reverse	TGA GAT CCA CAG CGA ACA GCA GGC ATT AGC
	FLRT3 Lox forward	GAT ATT TGC CAA AGG AGA CAG AAA ATA
	FLRT3 Lox reverse	CTG GGT TCA TTG CTG TCT ACC AAC AAG CAC
	LacZ forward	CCA GCT GGC GTA ATA GCG AA
	LacZ reverse	CGC CCG TTG CAC CAC AGA TG
	CEP83 Lox forward	AGT GGG CTG TGA ATG TAG TCT T
	CEP83 Lox reverse	AGC CAA CCA ATA ATA CAG AAA ACA
	FGF10 Lox forward	GCC TTG GGT AGA CTG ATT AGT GTT AAG
	FGF10 Lox reverse	ATA TCC TTG GGA GGC AGG A
