# Supplementary material for: Cortex folding by combined progenitor expansion and adhesion-controlled neuronal migration
Source: Nat Commun. 2025 Aug 28;16:8048. doi: 10.1038/s41467-025-62858-9 (PMC12394721; doi:10.1038/s41467-025-62858-9)
Supplement: Supplementary file 8 — Source data [file 41467_2025_62858_MOESM8_ESM.xlsx]

## Sheet: Fig 1
Fig. 1a	Cortical area (mm2)			Fig. 1c	Cortical area (mm2)			Fig. 1e	Cortical area (mm2)
	CTL (n=9)	Emx1-Cre Flrt1/3dKO (n=13)			Flrt1-/-; Flrt3lx/+ (n=16)	Cep83 cKO (n=14)			CTL (n=11)	Cep83 dKO (n=13)	Cep83 tKO (n=19)
	7.40721	8.69314			7.9	7.6			10	11	11
	7.67766	7.31061			8.1	7.6			9.6	11	9.9
	8.07549	7.96965			7.9	9.3			9.3	10	11
	7.45217	8.00395			7.5	7.3			10	10	8.7
	7.76829	7.92208			7.3	7.7			7.3	7.7	8.1
	7.52039	7.99032			7.5	8.5			9.5	9.5	11
	8.49601	8.39198			8.2	9			8.8	10	10
	8.15263	7.81867			7.9	8.8			8.3	10	11
	7.93293	7.82084			7.1	8.8			8	10	11.2
		6.89263			7.1	8.8			8.4	8.8	9.6
		7.8867			6.2	8.7			7.8	8.6	9.3
		7.91563			7.8	8.5				9.2	10
		7.436			8.1	7.4				8.1	9.6
					6.8	8.3					9.4
					7.5						10.1
					7.8						9.5
											9.7
											8.9
											8.6

## Sheet: Fig 2
Fig. 2h	# of folds per brain - Cep83 lines						Fig. 2j	GI values
	WT	Cep83 cKO	Flrt1/3 dKO	Cep83 dKO	Cep83 tKO			Cep83 cKO	Flrt1/3 dKO	Cep83 tKO
	1	1	1	4	1			1	1	1.06
	0	2	1	2	1			1	1	1
	0	2	1	2	9			1	1	1
	0	1	1	2	3			1	1	1
	0	0	0	3	2			1	1	1
	0	0	0	4	2			1	1	1
	0	0	0	2	2			1	1	1
	0	0	0	3	1			1	1	1
	0	0	0	2	4			1	1	1
		0	0	1	2			1	1	1
		0	0	2	1			1	1	1
			0	2	2				1	1
			0	0	2				1	1
			0		3				1	1
					0				1	1
					0				1	1
					0				1	1.03
					0				1	1
									1	1
									1	1
									1	1.05
									1	1
									1	1.05
										1
										1
										1
										1
										1
										1
										1
										1

## Sheet: Fig 3
	Fig. 3b	# of cells	CTL (n=5)					Cep83 dKO (n=5)					Cep83 tKO (n=5)
		DAPI	281	470	618	775	345	582	385	554	522	494	422	384	669	567	531
		SOX2	185	162	160	163	188	207	230	193	188	178	178	187	158	193	166
		TBR2	51	108	89	92	98	130	138	123	169	157	186	184	207	175	188
		PH3	12	11	7	5	11	15	12	11	14	8	14	12	13	13	16
	Fig. 3c	# of cells	CTL (n=5)					Cep83 dKO (n=5)					Cep83 tKO (n=5)
		DAPI	238	293	483	518	442	309	303	303	487	322	437	351	489	529	466
		SOX2	186	185	107	132	173	205	216	192	157	185	217	196	147	164	175
		TBR2	87	88	86	113	74	103	146	147	124	122	178	134	147	157	192
		PH3	9	7	11	10	8	9	10	6	9	11	8	6	10	4	12
	Fig. 3d	# of cells	CTL (n=4)			Cep83 dKO (n=3)			Cep83 tKO (n=3)
		DAPI	206	245	198	234	286	247	249	273	259
		Sox2	183	194	191	199	193	189	185	192	198
		Tbr2	50	37	44	70	94	71	69	94	90
		PH3	7	14	12	11	13	8	10	11	11
	Fig. 3e	# of cells	CTL (n=5)					Cep83 dKO (n=5)					Cep83 tKO (n=5)
		DAPI	189	204	192	195	184	218	224	232	277	232	227	213	247	245	257
		Sox2	182	158	173	183	175	208	194	186	163	145	168	179	169	184	183
		Tbr2	38	37	53	35	42	44	59	47	74	85	66	63	75	73	73
		PH3	14	9	8	8	11	8	14	12	10	7	12	8	12	12	9
	Fig. 3i	Pax6/Ph3 cells (Rostral)				Fig. 3j	Pax6/Ph3 cells (Medial)
		CTL	Cep83 dKO	Cep83 tKO			CTL	Cep83 dKO	Cep83 tKO
		0	1	1			0	1	1
		0	1	0			0	1	2
		0	1	1			0	1	1
		0	0	1			0	0	1
		0	0	0			0	1	1
		0	1	1			0	0	1
		0	0	0			0		1
		0	1	1			0
				1			0
							1

## Sheet: Fig 4
	Fig. 4b	Cortical thickness (µm)			Fig. 4e	Cortical thickness (µm)			Fig. 4g	Cortical area (mm2)				Fig. 4i	Cortical area (mm2)
		Fgf10 lx/lx	Fgf10cKO			CTL	Flrt1/3 dKO			CTL	Fgf10 dKO	Fgf10 tKO			Fgf10 lx/lx	Fgf10 cKO
		802.165	938.351			923.663	929.909			6.1	9.1	8.6			8.38552	8.6149
		812.639	923.456			978.742	938.732			6.3	8	8.5			8.23937	7.76811
		832.806	1204.02			957.462	921.594			6.4	7.3	8.3			8.15781	8.38592
		771.056	939.815							6.5	6.6	8.7			7.4049	8.08757
		808.975	841.829							7.7	8.6	8			8.13646	9.08082
		798.566	885.062							7.6	7.9	7.4			8.37885	8.64404
										7.7	7.3	8.6			7.61572	8.18853
										7.8	9	8.9			7.97039	8.68976
											7.5	8.8			8.29883	8.6029
											8.7	7.9			8.27195	8.05778
											8.8	8.9			8.23721	7.02353
											8.8	8.1			8.11413	7.93972
											8.3	9			8.3598	7.07875
											7.6				7.66906	7.54785
											8.5				6.56684	6.88786
											9				7.7409	8.3272
											9.1				8.11923	8.00603
											8				6.89014	7.452
											8.8				7.86923	7.39731
											8.4				8.04632	8.1175
											8.2				7.10927	8.02608
											8.2					7.92889
																8.0817
																8.64896

## Sheet: Fig 5
	Fig. 5f	# of folds per brain - Fgf10 lines						Fig. 5h	GI values
		WT	Fgf10 cKO	Flrt1/3 dKO	Fgf10 dKO	Fgf10 tKO			Fgf10 cKO	Flrt1/3 dKO	Fgf10 tKO
		1	1	1	2	2			1.01	1.03	1.02
		1	1	1	2	2			1.01	1.03	1.02
		0	1	0	2	1			1.01	1.01	1.05
		0	0	0	2	1			1.02	1.02	1.04
		0	0	0	2	1			1		1.03
		0	0	0	1	2			1.02		1.04
		0	0	0	2	2					1.05
		0	0	0	2	4					1.09
		0	0	0	1	3					1.02
		0	0	0	3	2					1.01
		0	0	0	1	2					1.01
		0	0	0	2	2					1.05
		0	0	0	2	2					1.04
		0	0	0	2	0					1.06
		0	0		1						1.04
		0	0		2
		0	0		2
		0	0		2
		0	0		1
		0	0		0
		0	0		0
		0	0
		0	0
			0
			0
			0
			0

## Sheet: Fig 6
	Fig. 6b	# of cells	CTL					Fgf10 dKO					Fgf10 tKO
		DAPI	188	156	161	183	250	224	222	209	200	201	217	211	250	240	210
		Sox2	135	156	134	136	141	173	198	187	156	190	165	159	193	189	173
		Tbr2	20	31	33	59	83	41	68	71	57	82	43	51	64	68	60
		PH3	16	6	15	1	10	14	9	11	13	11	13	10	13	41	34
	Fig. 6c		CTL				Fgf10 dKO			Fgf10 tKO
		DAPI	163	154	141	173	161	180	171	183	169	145	152
		Sox2	149	145	154	131	154	165	162	169	157	157	140
		Tbr2	27	34	24	27	33	33	26	32	30	28	27
		PH3	8	16	15	11	13	14	25	14	11	10	8
	Fig. 6d	Rostral	aPH3 (apical)									bPH3 (basal)
		CTL	87.5	83.33	86.67	71.43	70	77	70	88	73	12.5	16.67	13.33	28.57	30	23	30	13	27
		Fgf10 dKO	71.43	77.78	72.73	92.31	90.91	90	100	93	100	28.57	22.22	27.27	7.69	9.09	10	0	7	0
		Fgf10 tKO	84.62	100	92.31	100	90	92	100	75	100	15.38	0	7.69	0	10	8	0	25	0
	Fig. 6e	Intermediate	aPH3 (apical)			bPH3 (basal)
		CTL	100	88	80	0	13	20
		Fgf10 dKO	85	93	92	15	7	8
		Fgf10 tKO	86	91	88	14	9	13

## Sheet: Fig 7
	Fig. 7c	Satb2 + cells
		Control	Adjacent	Gyrus
		108	72	139
		94	91	153
		108	116	147
		109	130	170
		101	100	176
	Fig. 7f	Satb2 + cells
		Control	Adjacent	Contralateral	Sulcus
		121	131	118	154
		112	106	145	107
		109	120	119	102
		113	122	120	111
		90	124	120	119
		103	112	120	111

## Sheet: Fig 8
	Fig. 8c		% Satb2 (lCP)						% Satb2 (uCP)
		Control	54	59	48	55	56	60	46	41	52	45	44	40
		Adjacent	44	49	34	43	40	43	56	51	66	57	60	57
		Sulcus	38	47	40	18	33	33	62	53	60	82	67	67
	Fig. 8d		% Satb2 (lCP)			% Satb2 (uCP)
		Control	48	47	57	52	53	43
		Adjacent	36	43	44	64	57	56
		Gyrus	35	43	39	65	57	61
	Fig. 8f		% BrdU (lCP)				% BrdU (uCP)
		CTL	43.48	58	43.48	52.38	56.52	42	56.52	47.62
		Cep83 tKO	40	34.69	26.19	37.5	60	65.31	73.81	62.5
	Fig. 8h		% BrdU (lCP)					% BrdU (uCP)
		CTL	56.38	52.11	50	59.82	66.67	43.62	47.89	50	40.18	33.33
		Fgf10 tKO	42.11	37.88	40.46	49.57	42.16	57.89	62.12	59.54	50.43	57.84

## Sheet: Fig 9
Fig. 9f		Control	Mutant		Fig. 9i		Gyrus	Sulcus
	Upper	36	64			FL3 pos	45	60
	Lower	55	55			FL3 neg	55	40

## Sheet: Fig 10
Fig. 9a	DAPI cells
	CTL	Cep83 tKO	CTL	Fgf10 tKO
	432	487	483	650
	468	489	467	641
	440	480	485	620
Fig. 10i	# of Particles				Surface Area respect to CTL
	CN	50:50	60:40	45:55	CN	50:50	60:40	45:55
	369	369	421	515	1.01446	1.50201	1.69673	1.65757
					0.968277	1.52094	1.68668	1.50761
					0.999653	1.48874	1.69911	1.54777
					0.982878	1.48149	1.71589	1.54676
					1.09549	1.45823	1.73392	1.54838
					1.00293	1.49744	1.70226	1.68275
					1.01381	1.4425	1.65654	1.55842
					0.974645	1.52802	1.67701	1.66593
					1.00969	1.4866	1.73927	1.51205
					1.04555	1.54681	1.72151	1.68677
					0.965023	1.48979	1.76556	1.51053
					0.978605	1.48952	1.71496	1.57043
					0.981703	1.48295	1.70072	1.57108
					0.924332	1.48045	1.74323	1.60388
					1.00035	1.50465	1.76476	1.66821
					1.00541	1.53997	1.71213	1.56229
							1.77365

[truncated: 4 more sheets: Supple Fig 2, Supple Fig 3, Supple Fig 4, Supple Fig 5]
